# Supplementary material for: Simulation and performance analysis of a solar-assisted venturi-plasma pasteurization system for milk
Source: PLoS One. 2026 Jul 2;21(7):e0352384. doi: 10.1371/journal.pone.0352384 (PMC13327238; doi:10.1371/journal.pone.0352384)
Supplement: S1 Table — (XLSX) [file pone.0352384.s001.xlsx]

## Sheet: sf
Time	Shahrekord	Yazd	Bandar- Abbas
720	0.20175	0.394719	0.221635
1440	0.270444	0.335355	0.148552
2160	0.370178	0.249756	0.149597
2880	0.306475	0.181386	0.149361
3600	0.255974	0.162	0.129746
4320	0.268552	0.141949	0.119227
5040	0.223	0.131258	0.110068
5760	0.248307	0.16146	0.116404
6480	0.304356	0.220797	0.131696
7200	0.308986	0.245668	0.140171
7920	0.309821	0.253149	0.169389
8640	0.305153	0.357721	0.172311

## Sheet: Qu
TIME	Shahrekord	Yazd	Bandar abbas
720	205.439	399.782	406.122
1440	8.79806	21.9474	11.5345
2160	402.013	473.295	363.819
2880	449.154	392.131	405.454
3600	512.083	428.135	403.384
4320	657.418	410.703	375.619
5040	633.447	413.535	360.325
5760	633.061	491.385	363.098
6480	593.67	618.702	376.768
7200	472.594	552.417	386.706
7920	244.819	378.413	390.774
8640	213.809	381.616	315.543

## Sheet: Ql
TIME	Shahrekord	Yazd	Bandar abbas
720	1587.85	1586.31	1528.78
1440	50.4187	54.552	49.7964
2160	1639.59	1632.32	1555.06
2880	1590.87	1510.22	1492.68
3600	1545.67	1482.24	1459.6
4320	1563.28	1418.85	1389.98
5040	1546.65	1418.57	1390.18
5760	1501.1	1422.03	1344.05
6480	1466.33	1483.29	1319.1
7200	1460.33	1457.42	1337.28
7920	1344.66	1381.32	1350.01
8640	1361.32	1377.17	1317.89

## Sheet: Qaux
TIME	Sharekord	Yazd	Bandar abbas
720	1471.53	1251.85	1157.41
1440	44.0933	34.3499	39.1918
2160	1313.54	1209.58	1218.34
2880	1204.58	1151.84	1102.52
3600	1082.4	1072.7	1059.68
4320	944.447	1015.14	1013.29
5040	941.08	1005.84	1025.91
5760	899.608	936.981	979.069
6480	914.541	882.648	943.308
7200	1038.63	936.773	958.392
7920	1163.3	1049.95	980.736
8640	1222.72	1055.17	1034.28
